# Supplementary material for: CD40 Signaling in Mice Elicits a Broad Antiviral Response Early during Acute Infection with RNA Viruses
Source: Viruses. 2023 Jun 12;15(6):1353. doi: 10.3390/v15061353 (PMC10305536; doi:10.3390/v15061353)
Supplement: Supplementary file 1 [file viruses-15-01353-s001.zip]

Archive with 1 entries (1 files):
- viruses-2430504-supplementary.xlsx
