# Supplementary material for: CD40 Signaling in Mice Elicits a Broad Antiviral Response Early during Acute Infection with RNA Viruses
Source: Viruses. 2023 Jun 12;15(6):1353. doi: 10.3390/v15061353 (PMC10305536; doi:10.3390/v15061353)
Supplement: Supplementary file 1 [file viruses-15-01353-s001.zip › viruses-2430504-supplementary.xlsx]

## Sheet: Sheet1
		Table S1.
		Individual measurements of PenH Scores and Minute Volumes of IAV-infected C57BL/6 mice at days 0-6 following infection
		PenH Scores		WT
				Mouse number
			Days Post Infection	1	2	3	4	5	6	7	8	9	10	11	12
			0	0.493248	0.476196	0.528816	0.580681	0.517788	0.42769	0.46059	0.314864	0.47345	0.487562	0.445157	0.570434
			1	0.412943	0.383992	0.433043	0.511093	0.471435	0.357754	0.47313	0.336278	0.453112	0.426151	0.411627	0.339782
			2	0.464629	0.482394	0.522221	0.489949	0.534448	0.376056	0.440532	0.409425	0.426787	0.410838	0.386381	0.330876
			3	0.617873	0.48029	0.792854	0.634441	1.71769	1.97902	0.968919	1.08986	0.904172	1.1058	1.24467	1.21972
			4	0.895216	1.38797	1.89219	2.16056	1.73998	1.78079	1.51267	1.71088	1.72229	1.45161	1.3549	1.2309
			5	1.42104	1.04323	3.82145	8.13129	8.9149	4.78273	6.23044	4.01147	4.19988	1.75527	2.33286	3.43322
			6	3.22731	3.56059	6.21	3.0367	4.91063	2.76282	3.29015	4.23484	7.65022	4.14992	6.2518	5.27951
				CD40-/-
				Mouse number
			Days Post Infection	1	2	3	4	5	6	7	8	9	10	11	12
			0	0.465332	0.363992	0.448016	0.473114	0.433152	0.362925	0.50671	0.428057	0.553477	0.560279	0.394235	0.45816
			1	0.394235	0.328871	0.362524	0.366931	0.444984	0.348888	0.295688	0.36261	0.516487	0.401892	0.328393	0.338885
			2	0.328393	0.309494	0.378232	0.395209	0.437659	0.375223	0.334028	0.347233	0.464803	0.526532	0.706705	0.351414
			3	0.706705	3.80427	2.92535	0.73759	1.01287	3.33347	5.38617	2.90264	2.09894	2.57643	1.87016	3.49454
			4	1.87016	11.4258	8.49173	3.0974	2.23364	7.87266	6.39403	5.34176	3.47205	7.21421	7.4141	3.54072
			5	7.4141	6.23506	10.3811	14.8298	3.57258	4.08184	5.74237	8.47473	5.55479	6.41814	6.40363	8.89944
			6	6.40363	6.78631	5.00228	12.1388	4.43143	3.3845	4.58265	5.20356	6.18938	7.64146	4.82037	11.1669
		Minute Volume		WT
				Mouse number
			Days Post Infection	1	2	3	4	5	6	7	8	9	10	11	12
			0	144.149	137.037	146.924	152.804	135.19	136.849	154.215	120.746	155.094	153.575	154.473	154.518
			1	131.009	130.056	148.872	135.279	132.444	113.876	117.744	95.6685	155.191	150.33	139.682	124.796
			2	143.124	142.807	161.433	141.24	131.071	129.478	131.29	110.56	159.362	149.515	147.128	147.531
			3	150.027	141.081	149.004	145.491	127.892	95.5256	149.617	119.744	164.305	202.334	174.566	145.095
			4	169.512	146.823	130.338	130.887	104.128	87.593	128.456	106.902	157.713	196.95	185.389	145.465
			5	138.83	156.226	90.2183	82.8766	66.6608	69.7367	69.5586	76.7979	89.8675	161.328	151.91	106.552
			6	100.619	103.374	70.9898	84.6483	72.6294	64.574	68.529	75.5969	69.1217	101.877	90.0342	88.7361
				CD40-/-
				Mouse number
			Days Post Infection	1	2	3	4	5	6	7	8	9	10	11	12
			0	152.45	107.802	125.522	106.615	146.733	121.425	104.257	174.946	179.249	155.427	146.733	121.425
			1	128.978	112.606	130.358	137.4	142.525	82.9127	107.843	154.978	162.454	120.098	142.525	82.9127
			2	128.622	106.286	117.167	110.941	159.891	134.949	144.506	183.628	152.61	142.57	159.891	134.949
			3	129.028	92.0998	93.2242	134.915	154.917	99.8905	64.6624	129.235	138.397	124.628	154.917	99.8905
			4	112.169	48.6874	65.7384	130.543	114.763	69.4563	65.9364	103.536	110.051	85.474	114.763	69.4563
			5	65.1831	52.5085	51.5089	61.7248	91.5366	82.088	68.6583	70.4445	97.5149	64.1816	91.5366	82.088
			6	62.0117	33.5105	59.1174	50.7067	82.0428	78.5982	54.3066	72.5383	71.7507	47.6652	82.0428	78.5982
